# Supplementary material for: Bacterial Communities Associated with Poa annua Roots in Central European (Poland) and Antarctic Settings (King George Island)
Source: Microorganisms. 2021 Apr 12;9(4):811. doi: 10.3390/microorganisms9040811 (PMC8069831; doi:10.3390/microorganisms9040811)
Supplement: Supplementary file 1 [file microorganisms-09-00811-s001.zip]

Archive with 4 entries (4 files):
- microorganisms-1161628-supplementary/Supplementary file 1.docx
- microorganisms-1161628-supplementary/Supplementary file 2.docx
- microorganisms-1161628-supplementary/Supplementary file 3.docx
- microorganisms-1161628-supplementary/Supplementary file 4.docx
